# Supplementary material for: Sphingomyelin-derived nanovesicles for the delivery of the IDO1 inhibitor epacadostat enhance metastatic and post-surgical melanoma immunotherapy
Source: Nat Commun. 2023 Nov 9;14:7235. doi: 10.1038/s41467-023-43079-4 (PMC10636136; doi:10.1038/s41467-023-43079-4)
Supplement: Supplementary file 4 — Source Data [file 41467_2023_43079_MOESM4_ESM.xlsx]

## Sheet: Fig. 2a
Fig. 2a
		SM (molar %)	SM-EPA (molar %)	Cholesterol (molar %)	DSPE-PEG2K (molar %)	EPA loading capacity (weight %)	DLS Size by intensity (d.nm)			Zeta Potential (mV)			Polydispersity Index (PDI)
	Epacasome-1	67.61	15.7	12.42	4.28	8.19	130.3	123.7	135.1	-30.7	-24.4	-37.3	0.249	0.238	0.228
	Epacasome-2	62.63	20.19	12.78	4.4	10.24	107.2	96.2	115.2	-32.6	-39	-29.8	0.062	0.083	0.101
	Epacasome-3	57.34	24.96	13.16	4.53	12.28	120.3	113.8	123.5	-24.4	-33.1	-38.8	0.227	0.252	0.268
	Epacasome-4	51.73	30.02	13.57	4.68	14.33	115	120.6	111.5	-35.1	-19.7	-31.3	0.231	0.254	0.223
	Epacasome-5	45.76	35.41	14	4.83	16.38	117.6	122.2	108.8	-31.1	-24.9	-35.5	0.246	0.231	0.252

## Sheet: Fig. 2b
	X Intensity	Epacasome-1	Epacasome-2	Epacasome-3	Epacasome-4	Epacasome-5
	0.4	0	0	0	0	0
	0.463	0	0	0	0	0
	0.536	0	0	0	0	0
	0.621	0	0	0	0	0
	0.719	0	0	0	0	0
	0.833	0	0	0	0	0
	0.965	0	0	0	0	0
	1.12	0	0	0	0	0
	1.29	0	0	0	0	0
	1.5	0	0	0	0	0
	1.74	0	0	0	0	0
	2.01	0	0	0	0	0
	2.33	0	0	0	0	0
	2.7	0	0	0	0	0
	3.12	0	0	0	0	0
	3.62	0	0	0	0	0
	4.19	0	0	0	0	0
	4.85	0	0	0	0	0
	5.61	0	0	0	0	0
	6.5	0	0	0	0	0
	7.53	0	0	0	0	0
	8.72	0	0	0	0	0
	10.1	0	0	0	0	0
	11.7	0	0	0	0	0
	13.5	0	0	0	0	0
	15.7	0	0	0	0	0
	18.2	0	0	0	0.0416	0
	21	0	0	0	0.157	0
	24.4	0	0	0	0.305	0
	28.2	0	0	0	0.453	0.0537
	32.7	0	0	0.114	0.626	0.739
	37.8	0.058	0	0.632	0.896	1.74
	43.8	0.423	0	1.6	1.36	2.68
	50.7	1.21	1.3	2.92	2.11	3.42
	58.8	2.39	4.19	4.41	3.17	4.02
	68.1	3.87	7.92	5.87	4.5	4.65
	78.8	5.48	11.5	7.14	5.99	5.44
	91.3	7.04	14	8.11	7.49	6.43
	106	8.37	15	8.74	8.8	7.53
	122	9.34	14.3	8.99	9.75	8.56
	142	9.85	12.2	8.89	10.2	9.32
	164	9.86	9.21	8.47	10	9.6
	190	9.4	6	7.78	9.3	9.3
	220	8.52	3.16	6.87	8.07	8.38
	255	7.32	1.16	5.82	6.48	6.95
	295	5.93	0.168	4.69	4.74	5.2
	342	4.48	0	3.56	3.07	3.4
	396	3.1	0	2.5	1.66	1.82
	459	1.91	0	1.58	0.665	0.684
	531	0.993	0	0.861	0.138	0.108
	615	0.386	0	0.365	0	0
	712	0.0798	0	0.092	0	0
	825	0	0	0	0	0
	955	0	0	0	0	0
	1110	0	0	0	0	0
	1280	0	0	0	0	0
	1480	0	0	0	0	0
	1720	0	0	0	0	0
	1990	0	0	0	0	0
	2300	0	0	0	0	0
	2670	0	0	0	0	0
	3090	0	0	0	0	0
	3580	0	0	0	0	0
	4150	0	0	0	0	0
	4800	0	0	0	0	0
	5560	0	0	0	0	0
	6440	0	0	0	0	0
	7460	0	0	0	0	0
	8630	0	0	0	0	0

## Sheet: Fig. 2d
		Concentration	Epacasome-2			Free EPA			Lipo-SM/Chol			EPA/Lipo-SM/Chol
		1	-5.73396	0.002848	1.05813	0.191962	-6.56983	-5.58412	2.68441	0.698989	1.39143	0.2542	-3.6543	1.4575
		5	4.51223	1.59656	-4.91045	4.01605	-3.91253	-5.638	3.28673	1.87835	2.46223	6.5392	-1.9632	2.6383
		10	3.69231	15.5733	10.9924	0.34001	4.81309	0.56178	1.9191	0.361392	4.49137	0.5832	7.1534	1.4368
		20	5.43393	8.12365	23.2186	13.0158	0.194028	1.73002	2.26056	1.26919	4.826	16.4273	1.5738	5.4725
		50	51.065	61.5107	61.1737	12.1863	27.5606	16.1638	3.57674	2.0006	1.53391	29.4275	39.2536	35.6427
		100	71.322	73.0065	77.8334	34.1946	44.0853	55.3162	2.08299	4.26829	0.13534	60.6437	56.8742	63.7321
		200	83.961	89.1405	87.0082	65.6736	63.1331	60.8787	2.62225	1.32362	2.36913	69.4263	76.8315	71.527
		10000	99.3201	101.619	102.171	96.8865	100.823	104.762	1.663	3.27603	3.15288	94.5735	101.438	103.643

## Sheet: Fig. 2e
		Epacasome-2			Free EPA			EPA/Lipo-SM/Chol			Lipo-SM/Chol
	T cell	95.8844	103.897	100.219	98.6058	101.267	100.127	99.4157	97.4124	103.172	101.043	95.7846	98.0384
	1000	94.0496	89.3209	96.2827	78.0735	81.3688	79.8479	85.6427	87.8965	84.5159	19.783	24.0401	25.5426
	200	86.9455	88.2129	84.6641	64.6263	57.4018	60.1602	71.6194	67.1119	74.374	20.409	18.4057	23.5392
	40	55.3001	51.6222	54.6434	51.9645	45.3739	47.4018	48.581	54.0902	50.4591	23.0384	26.9199	25.793
	8	51.4575	53.2319	53.6122	43.853	50.8238	49.1762	45.576	43.4474	51.586	25.1669	22.1619	19.2821
	0	28.8979	18.3896	26.1395	21.2928	25.4753	23.0672	26.9199	20.5342	22.9132	18.4057	20.409	24.2905

## Sheet: Fig. 2f
			Released EPA or free EPA			Conjugated EPA
	24h	Free EPA	4.3	5.6	3.1	0	0	0
		EPA/Lipo-SM/Chol	4.6	4.9	5.7	0	0	0
		Epacasome-2	7.6	9.8	11.2	0.96	1.81	1.28
	48h	Free EPA	5.6	6.9	4.2	0	0	0
		EPA/Lipo-SM/Chol	8.5	9.2	7.6	0	0	0
		Epacasome-2	11.2	16.6	13.56	0.25	0.31	0.47

## Sheet: Fig. 2i
			Blank			Control			Chlorpromazine			Genistein			Methyl-β-cyclodextrin			Wortmannin			Cytochalasin D			NaN3			4°C
			0.028	0.015	0.011	95.5	98.8	95.7	38.4	41.9	39.7	82.6	78.5	86.6	83.7	88.6	80.2	71.2	73.4	77.4	71.3	72.6	77.4	36.9	44	39.6	0.89	0.52	0.63

## Sheet: Fig. 3a
	Time (h)	Free EPA			Epacasome-2			EPA/Lipo-SM/Chol
	0.08333	9.1	11.98	15.18	103.24	98.2	97.5	84.84	90.21	83.89
	0.33333	2.54	4.18	4.3	87.78	93.21	84.11	60.35	59.16	52.8
	1	1.53	1.29	1.82	74.44	68.27	61.65	38.61	31.49	30.64
	2.5	0.61	0.7	1.1	54.99	55.89	51.02	14.34	18.69	17.33
	8	0.34	0.25	0.19	32.11	38.78	30	5.12	6.31	5.66
	12	0.19	0.13	0.07	16.42	19.95	15.39	1.11	1.47	0.94
	24	0.06	0.06	0.06	9.04	9.78	12.05	0.27	0.59	0.45

## Sheet: Fig. 3b
			Free EPA			Epacasome-2			EPA/Lipo-SM/Chol
		Heart	1.05	1.59	1.64	1.79	1.04	0.98	1.87	1.57	2.78
		Liver	24.11	17.28	16.95	55.8	43.26	38.64	50.78	59.7	47.5
		Spleen	8.32	11.55	10.8	51.37	41.79	36.25	40.62	32.87	30.27
		Lung	6.36	5.16	3.83	7.45	5.89	5.22	6.19	5.17	7.08
		Kidney	3.34	3.97	2.76	2.81	1.72	2.11	3.18	2.24	1.47
		Tumor	0.06	0.15	0.07	4.71	3.67	4.14	0.99	1.3	1.16

## Sheet: Fig. 3c
			Released EPA or free EPA			Conjugated EPA
		Free EPA	0.06	0.15	0.07	0	0	0
		EPA/Lipo-SM/Chol	0.99	1.3	1.16	0	0	0
		Epacasome-2	4.05	3.16	3.56	0.66	0.51	0.58

## Sheet: Fig. 3d
		Free EPA		Parameter	Unit	Value	Value	Value
				t1/2	h	0.146055	0.175341	0.144188
				V	(μg)/(μg/ml)	7.44251	6.03755	4.42988
				CL	(μg)/(μg/ml)/h	35.3205	23.8673	21.2955
				AUC 0-t	μg/ml*h	5.66243	8.37968	9.39166
				AUC 0-inf	μg/ml*h	5.66243	8.37968	9.39166
				AUMC	μg/ml*h^2	1.19315	2.11975	1.95365
				MRT	h	0.210713	0.252963	0.208019
				Vss	μg/(μg/ml)	7.44251	6.03755	4.42988
		Epacasome-2		Parameter	Unit	Value	Value	Value
				t1/2	h	4.44351	5.41831	4.31793
				V	(μg)/(μg/ml)	1.06421	1.10407	1.15033
				CL	(μg)/(μg/ml)/h	0.166007	0.14124	0.18466
				AUC 0-t	μg/ml*h	1176.26	1350.31	1060.09
				AUC 0-inf	μg/ml*h	1204.77	1416.03	1083.07
				AUMC	μg/ml*h^2	7723.34	11069.1	6746.96
				MRT	h	6.41063	7.81697	6.22945
				Vss	μg/(μg/ml)	1.06421	1.10407	1.15033
		EPA/Lipo-SM/Chol		Parameter	Unit	Value	Value	Value
				t1/2	h	0.855472	0.659306	0.676459
				V	(μg)/(μg/ml)	1.15733	0.124996	0.136237
				CL	(μg)/(μg/ml)/h	0.937731	0.131412	0.139598
				AUC 0-t	μg/ml*h	213.281	1521.93	1432.69
				AUC 0-inf	μg/ml*h	213.281	1521.93	1432.69
				AUMC	μg/ml*h^2	263.228	1447.63	1398.19
				MRT	h	1.23418	0.951177	0.975924
				Vss	μg/(μg/ml)	1.15733	0.124996	0.136237

[truncated: 93 more sheets: Fig. 4b, Fig. 4c, Fig. 4d, Fig. 4e, Fig. 4f, Fig. 4g, Fig. 4h, Fig. 4i, Fig. 4j, Fig. 4k, Fig. 4l, Fig. 4m, Fig. 4n, Fig. 5a, Fig. 5b, Fig. 5c, Fig. 5h, Fig. 5g, Fig. 5i, Fig. 5j …]
